# Supplementary material for: AtPIP1;4 and AtPIP2;4 Cooperatively Mediate H2O2 Transport to Regulate Plant Growth and Disease Resistance
Source: Plants (Basel). 2024 Apr 3;13(7):1018. doi: 10.3390/plants13071018 (PMC11013698; doi:10.3390/plants13071018)
Supplement: Supplementary file 1 [file plants-13-01018-s001.zip]

Archive with 1 entries (1 files):
- Supplementary Materials-R1.pdf
